# Supplementary material for: The Inflammasome-Dependent Dysfunction and Death of Retinal Ganglion Cells after Repetitive Intraocular Pressure Spikes
Source: Cells. 2023 Nov 15;12(22):2626. doi: 10.3390/cells12222626 (PMC10670000; doi:10.3390/cells12222626)
Supplement: Supplementary file 1 [file cells-12-02626-s001.zip]

Archive with 1 entries (1 files):
- cells-2660191-supplementary.pdf
